# Supplementary material for: Retinoic Acid Induced Protein 14 (Rai14) is dispensable for mouse spermatogenesis
Source: PeerJ. 2021 Feb 19;9:e10847. doi: 10.7717/peerj.10847 (PMC7899019; doi:10.7717/peerj.10847)
Supplement: Supplemental Information 2 — Weight/body. [file peerj-09-10847-s002.xlsx]

## Sheet: Sheet1
wt	testis(mg)	body (g)	rato		ko	testis（mg）	body (g)	rato
	0.21	36	0.00583333			0.212	32	0.006625
	0.223	38	0.00586842			0.222	34	0.00652941
	0.196	32	0.006125			0.201	35	0.00574286
