# Supplementary material for: Retinoic Acid Induced Protein 14 (Rai14) is dispensable for mouse spermatogenesis
Source: PeerJ. 2021 Feb 19;9:e10847. doi: 10.7717/peerj.10847 (PMC7899019; doi:10.7717/peerj.10847)
Supplement: Supplemental Information 3 — Sperm parameters. [file peerj-09-10847-s003.xlsx]

## Sheet: Sheet1
Sperm counts (M/ml)
wt	57	61	43	56	66
ko	65	49	71	35	53
Motile ratio(%)
wt	62	73	75	69	72	76
ko	65	72	76	79	49	68
Abnormal ratio(%)
wt	12	9	7	8
ko	10	9	11	8
