# Supplementary material for: Retinoic Acid Induced Protein 14 (Rai14) is dispensable for mouse spermatogenesis
Source: PeerJ. 2021 Feb 19;9:e10847. doi: 10.7717/peerj.10847 (PMC7899019; doi:10.7717/peerj.10847)
Supplement: Supplemental Information 4 — Cell counts. [file peerj-09-10847-s004.xlsx]

## Sheet: Sheet1
Lin28Lin28+ cells/ tube			γH2AX+ cells/ tube			Vimentin+ cells/ tube			HSD-3β+ cells/ 10^5 μm			TUNEL+ cells/ tube
wt	ko		wt	ko		wt	ko		wt	ko		wt	ko
6.1	5.8		43	57		14	16		22	19		2	1.1
8.8	9.2		69	53		19	16		29	27		1.5	2.1
6.2	7.1		69	68		15	19		22	20		1.3	1.7
5	5.9		67	48		18	13					1.6	1.4
4.9	7		50			14	17
