# Supplementary material for: Retinoic Acid Induced Protein 14 (Rai14) is dispensable for mouse spermatogenesis
Source: PeerJ. 2021 Feb 19;9:e10847. doi: 10.7717/peerj.10847 (PMC7899019; doi:10.7717/peerj.10847)
Supplement: Supplemental Information 5 — Transcriptional levels of genes. [file peerj-09-10847-s005.xlsx]

## Sheet: sheet1
WT-b-Catenin	0.790041	1.24833	1.00696
KO-b-Catenin	0.496546	0.90125	0.907519
WT-Espin	1.20581	0.779165	1.05702
KO-Espin	0.479632	0.721965	1.02811
WT-Palladin	0.752623	1.23971	1.05702
KO-Palladin	1.10191	0.550953	0.543367
